# Supplementary material for: Phytochemical-Based Nanoantioxidants Stabilized with Polyvinylpyrrolidone for Enhanced Antibacterial, Antioxidant, and Anti-Inflammatory Activities
Source: Antioxidants (Basel). 2024 Aug 30;13(9):1056. doi: 10.3390/antiox13091056 (PMC11429192; doi:10.3390/antiox13091056)
Supplement: Supplementary file 1 [file antioxidants-13-01056-s001.zip]

Archive with 1 entries (1 files):
- antioxidants-3144867-supplementary.pdf
